# Supplementary material for: A combination strategy targeting enhancer plasticity exerts synergistic lethality against BETi-resistant leukemia cells
Source: Nat Commun. 2020 Feb 6;11:740. doi: 10.1038/s41467-020-14604-6 (PMC7005144; doi:10.1038/s41467-020-14604-6)
Supplement: Supplementary file 4 — Supplementary Data 1 [file 41467_2020_14604_MOESM4_ESM.xlsx]

## Sheet: Sheet1
	H3K27ac	BRD4	ATAC	HiC	H3K27ac HiChIP	RNAPII	HDAC1	CEBPB	RUNX1	GATA1	GATA2	EZH2	JARID1C	LSD1	P300	REST	SIRT6	SUZ12	TAL1
K562	GSM733656		GSM1782764	GSE63525	GSE101498	GSM2635250	GSE91720	GSE91748	GSE96253	GSM1782703	GSM777641	GSM830992	GSM831000	GSM831002	GSM831006	GSM831015	GSM831020	GSM831021	GSM935496
Jurkat	GSM1697882
MOLM13	GSM2136938
MV4-11	GSM2136946
THP-1	GSM2108046		GSM2544216	PRJNA385337
MOLT-3	GSM1519644
Neuroblastoma_naive	GSM2876322
Neuroblastoma_resist	GSM2876323
BE2C neuroblastoma_naive	GSM2876322	GSM3231633
BE2C neuroblastoma_resist	GSM2876323	GSM3231634
SUM159_breastCancer_naive	GSM1553142	GSM1842711
SUM159_breastCancer_resist	GSM1553137	GSM1842706
AF9_AML_sensitive	GSM1897161	GSM1897160
AF9_AML_resist	GSM1897159	GSM1897158
Kelly_naive	GSM3231641
Kelly_resist	GSM3231642
SUM149_naive	GSM1842713
SUM149_resist	GSM1842708
