# Supplementary material for: A combination strategy targeting enhancer plasticity exerts synergistic lethality against BETi-resistant leukemia cells
Source: Nat Commun. 2020 Feb 6;11:740. doi: 10.1038/s41467-020-14604-6 (PMC7005144; doi:10.1038/s41467-020-14604-6)
Supplement: Supplementary file 5 — Supplementary Data 2 [file 41467_2020_14604_MOESM5_ESM.xlsx]

## Sheet: Sheet1
	Vehicle	Combination 2 Wks	Combination 10 Wks
WBC	8.675±1.609 X 109/L	9.586±1.444 X 109/L	3.345±2.073 X 109/L
RBC	9.793±0.437 X 1012/L	9.046±1.631 X 1012/L	6.335±1.018 X 1012/L
PLT	746.2±220 X 109/L	699.3±175.5 X 109/L	454.5±200.7 X 109/L
HGB	13.55±3.214 X 1012/L	13.65±2.424 X 1012/L	9.675±1.50 X 1012/L
Neutrophils	0.5175±0.1539 X 109/L	0.5625±0.085 X 109/L	0.370±0.1023 X 109/L
Monocytes	0.635±0.076 X 109/L	0.622±0.1609 X 109/L	0.43±0.102 X 109/L
Lymphocytes	5.993±1.279 X 109/L	5.338±1.060 X 109/L	1.775±0.406 X 109/L
