# Supplementary material for: A combination strategy targeting enhancer plasticity exerts synergistic lethality against BETi-resistant leukemia cells
Source: Nat Commun. 2020 Feb 6;11:740. doi: 10.1038/s41467-020-14604-6 (PMC7005144; doi:10.1038/s41467-020-14604-6)
Supplement: Supplementary file 6 — Supplementary Data 3 [file 41467_2020_14604_MOESM6_ESM.xlsx]

## Sheet: Primers
Rea-time q-PCR
m GAPDH	FWD	GGTGCTGAGTATGTCGTGGA
	REV	CGGAGATGATGACCCTTTTG
h GAPDH	FWD	AACGGGAAGCTTGTCATCAATGGAAA
	REV	GCATCAGCAGAGGGGGCAGAG
m c-myc	FWD	TGAGCCCCTAGTGCTGCAT
	REV	AGCCCGACTCCGACCTCTT
h c-myc	FWD	AAACACAAACTTGAACAGCTAC
	REV	ATTTGAGGCAGTTTACATTATGG
m myb	FWD	GCCAATTATCTCCCGAATCGA
	REV	ACCAACGTTTCGGACCGTA
h myb	FWD	TGTCCTCAAAGCCTTTACCG
	REV	TTCACGTATTTCCGAGCCG
m lmo2	FWD	TCAGCTGTGACCTCTGTGG
	REV	CACCCGCATCGTCATCTC
h lmo2	FWD	GAGCTGCGACCTCTGTGG
	REV	CACCCGCATTGTCATCTCAT
m Tal1	FWD	CCCCATGTTCACCAACAAC
	REV	CCGCACTACTTTGGTGTGAG
h TAL1	FWD	AGGGCCTGGTTGAAGAAGAT
	REV	AAGTAAGGGCGACTGGGTTT
ChIP qPCR
Negative Region myc	FWD	AACCTCACACACAACAAGCTG
	REV	TGTGATAGGGAGAATGCTTGC
m E1	FWD	TGTGTTGCACAAGGGATCTG
	REV	ATTTATGGAAAGGCCCGTCT
h E1	FWD	AGGAGCCCACCTTCTCATTT
	REV	ACATTGCAAGAGTGGCTGTG
m E2	FWD	CCAACATCAGAAACCCAACC
	REV	GCAGCAAGATGTGGCAATAA
h E2	FWD	AGGAAGTGGCTTTCACATGC
	REV	GCGTGCAAAAGAGAGAAACC
m E3	FWD	GTTGTCCTCCACACCCAAAT
	REV	TCGGCTAAGAGGAGGAAACA
h E3	FWD	TGGCAGTGGTCACAGTTCTC
	REV	CTCTGCACCTTGAGCATTGA
m E4	FWD	CACATGTGGTCCACTCCAAG
	REV	CCAACCCTCTTGTCTTTCCA
h E4	FWD	TTCCAGAGACCTCTGCCAGT
	REV	AGAGTCGGGTGTTGATTTGG
m E5	FWD	TCAGCACTCTAACGCTCCAA
	REV	GTGCCTGACAGCATTTCTGA
h E5	FWD	CAATACTTTCCGGCCATTTC
	REV	GACGTTGGCCACTTCATCTT
m PVT1	FWD	GGAAGCTCACCGGTCAAGAA
	REV	CCAGATGTGGGTGTTTCCGA
h PVT1	FWD	TCAGCTCAGGCAGTTCTTGG
	REV	CTCAGGCAGTTTCCCAGAGG
4C-seq
H-MYC-VP-FWD	GCGCGCGTAGTTAATTCATG
H-MYC-VP-REV	AAAGAAGGGTATTAATGGGC
M-MYC-VP-FWD	GGCAAAAATGTAACGTTACTTTGATC
M-MYC-VP-REV	GCTTCCTTGCCTAAGACAAGCTT
CRSPRi/a
E1-1	GCCCATTGGGGTAGAGGCTG
E1-2	GTGGAAAACCACCGTAAAGGA
E2-1	GCTGGTGTCAGCCTCACAAC
E2-2	GCTTGGTGCAGACCGAGACCA
E3-1	GAGCTTCCGTGGGCCCCTCC
E3-2	GCCTTGCCCTGCTTCTATCAG
E4-1	GCGCCCATGAATGTATAGCAG
E4-2	GCTGGAGTTGAACTTAGCTGA
PVT1-1	GGAATCGACCTTCCTTGAGG
PVT1-2	GCCTGGAAAGACAACAGCTTG
scramble-1	GACAAGCTGCAAGGTGTAAAT
scramble-2	GCAGCTGATGGTATCCACTAG
Antisense oligonucleotide (ASO)
Control	AACACGTCTATACGC
PVT1-1	AGATCACTGTAAATCC
PVT1-2	ATCGTAATGGGTTGAA

## Sheet: antibodies
Name	Vender	Cat.No	Dilution
PARP	Cell Signaling	9542	1:1000
cleaved caspase3	Cell Signaling	9664	1:1000
c-myc	Abcam	ab32072	1:1000
Brd4	Bethyl	A301-985A	1:500
Cdk7	Bethyl	A300-705A	1:500
Pol 2	Bethyl	A300-653A	1:1000
Pol 2 pS2	Bethyl	A300-654A	1:500
Pol 2 pS5	Bethyl	A300-408A	1:500
Pol 2 pS7	Millipore	04-1570	1:500
GAPDH	Sigma	G9545	1:3000
H3K27ac	Abcam	ab4729	1:100
H3K9me3	Abcam	ab8898	1:100
Mac-1	Thermo fisher	(M1/70)	1:200
Gr-1	Thermo fisher	(RB6-8C5)	1:200
CD4	Thermo fisher	GK1.5	1:200
B220	Thermo fisher	(RA3-6B2)	1:200
CD19	Thermo fisher	eBio1D3	1:200
Ter119	Thermo fisher	(Ter119)	1:50
CD71	Thermo fisher	RI7217	1:50
c-Kit APC	Thermo fisher	(2B8)	1:400
Sca-1 PE/Cy7	Thermo fisher	(D7)	1:400
CD150 PE	Thermo fisher	(TC15-12F12.2)	1:100
CD48 FITC	Thermo fisher	(HM48-1)	1:100
CD16/32-PE	Thermo fisher	93	1:300
CD34 FITC	Thermo fisher	(RAM34)	1:100
