# Supplementary material for: A combination strategy targeting enhancer plasticity exerts synergistic lethality against BETi-resistant leukemia cells
Source: Nat Commun. 2020 Feb 6;11:740. doi: 10.1038/s41467-020-14604-6 (PMC7005144; doi:10.1038/s41467-020-14604-6)
Supplement: Supplementary file 8 — Source Data [file 41467_2020_14604_MOESM8_ESM.zip]

Archive with 2 entries (2 files):
- 214198_2_data_set_4329107_q3hr0n.xlsx
- 214198_2_related_ms_4329106_q3hqn8.pdf
