# Supplementary material for: A combination strategy targeting enhancer plasticity exerts synergistic lethality against BETi-resistant leukemia cells
Source: Nat Commun. 2020 Feb 6;11:740. doi: 10.1038/s41467-020-14604-6 (PMC7005144; doi:10.1038/s41467-020-14604-6)
Supplement: Supplementary file 8 — Source Data [file 41467_2020_14604_MOESM8_ESM.zip › 214198_2_data_set_4329107_q3hr0n.xlsx]

## Sheet: Figure 2
	Figure 2B		K562
		Day	DMSO						THZ1						I-BET151						Combination
		0	0.913095	1.03596	1.0644	1.04899	0.938465	0.999093	1.03825	0.985633	1.03016	1.03016	0.93528	0.980532	1.14192	1.07096	1.01938	0.918605	0.964147	0.884988	1.15536	1.01042	1.0371	0.873533	1.03135	0.892235
		1	2.07759	2.35084	1.94453	2.0638	1.9722	1.86068	2.05427	1.8377	1.76388	1.49331	1.62856	1.50723	1.98904	2.09831	1.83937	1.83564	1.79524	1.6651	1.7339	1.50588	1.503	1.43301	1.41856	1.22456
		2	5.01401	4.05999	3.77348	2.58906	2.75163	2.02172	3.61542	3.2185	2.91354	2.80941	2.57426	2.09252	3.33796	2.98696	3.23897	2.87679	2.80404	2.41749	1.95581	1.72549	1.60644	1.59846	1.44553	1.17723
		3	6.97825	8.30263	9.64671	7.99903	9.40788	7.03336	7.84611	4.00505	5.26351	3.76641	4.08222	3.81647	10.9505	12.1214	12.2458	10.522	8.53093	7.21772	2.5127	2.40135	2.18455	2.01192	2.04947	1.8523
		4	14.7892	16.6424	13.5106	19.152	16.918	18.1015	14.6876	10.8724	8.16909	12.0891	11.265	10.2044	14.4849	20.0458	16.0329	17.5294	17.445	16.0496	2.61529	2.75318	2.57199	2.89395	2.61457	1.67736
	Figure 2B		Jurkat
		Day	DMSO						THZ1						I-BET 151						Combination
		0	1.348	1.49344	1.05941	1.0061	1.07076	0.72783	1.49344	1.05941	1.0061	1.07076	0.72783	0.710814	1.49344	1.05941	1.0061	1.07076	0.72783	0.710814	1.49344	1.05941	1.0061	1.07076	0.72783	0.710814
		1	1.44647	2.20153	3.8118	2.53379	2.22546	1.32713	2.58041	2.92085	2.9846	2.14118	2.68625	2.64871	1.31817	1.32838	2.42648	1.32044	2.18825	1.92848	0.072601	0.116843	0.102096	0.066929	0.111171	0.128187
		2	3.50858	5.88934	5.77159	6.37293	4.40816	5.14211	3.76166	4.50628	3.72173	4.54735	3.44936	4.20056	2.38337	1.95684	1.7084	1.69819	1.25578	2.01356	0.071467	0.086214	0.047645	0.079408	0.047645	0.03857
		3	8.29562	8.71535	6.44383	7.50143	11.4113	6.33856	6.34094	7.68929	6.38779	8.85307	7.9426	6.95182	2.47639	3.9046	3.36576	4.26534	4.26193	4.74972	0.039704	0.039704	0.031763	0.02836	0.030629	0.049914
		4	13.2105	16.705	14.5755	15.665	11.5567	21.255	6.83792	9.38828	10.9203	10.6925	12.2582	12.9199	6.0705	5.86064	3.11086	4.69675	6.67012	10.3321	0.047985	0.021894	0.040044	0.046851	0.044582	0.023028
	Figure 2C		Parental
		Day	DMSO						THZ1						I-BET 151						Combination
		0	1.02343	0.822078	0.837553	0.849589	0.980441	0.88054	1.04327	0.815709	0.858928	0.888993	0.830742	0.817588	0.942722	0.968628	0.88944	0.876579	0.93721	0.858206	0.912953	0.882013	1.00577	0.895273	1.07649	1.0124
		1	2.68014	2.67326	2.58024	2.50097	2.7061	2.73877	2.95354	2.21544	1.9161	2.09123	2.45634	2.49392	2.98728	1.89922	3.25424	2.02618	2.3501	1.94718	1.11406	1.12732	1.03229	0.864333	1.02787	1.01461
		2	6.3273	6.13025	5.31986	6.08193	6.14057	5.76727	6.85789	3.85775	3.34345	5.93639	3.31132	3.14746	3.17872	1.50976	3.04809	3.5675	3.28014	3.69096	1.11406	1.12732	1.03229	0.864333	1.02787	1.01461
		3	9.77828	13.557	11.3602	16.9971	8.55401	12.5937	9.37849	7.57669	11.2689	9.86602	8.65599	10.2336	3.0966	1.11313	3.17395	3.19967	2.51091	1.36172	0.867206	0.674936	0.648195	0.714716	0.840686	0.692616
	Figure 2C		Resistant
		Day	DMSO						THZ1						I-BET 151						Combination
		0	1.08283	1.17666	1.15254	0.950733	0.96513	0.895541	1.04131	1.08155	1.10751	0.956238	1.07211	0.990575	1.10037	1.1487	1.0062	0.993143	0.97747	0.929015	1.10366	1.30032	1.00045	0.898778	1.09948	0.897385
		1	2.88219	2.70402	2.63059	2.32008	2.45242	2.0638	2.79768	2.19059	2.30174	1.94091	2.11366	1.65949	2.64729	2.24267	2.92902	1.87488	2.63815	1.79756	2.31763	1.94491	1.91692	1.60437	2.02027	1.5988
		2	5.00035	5.07881	5.30942	6.52759	4.10156	4.32461	4.60302	4.16313	4.48561	3.42318	3.563	4.26732	5.13707	5.73369	4.48181	4.52126	5.01626	4.85862	2.38741	2.14868	2.01052	2.17654	2.11651	1.97138
		3	12.0593	8.81485	10.8146	11.5138	9.84369	12.2308	5.77687	6.69874	10.6852	8.80644	9.57235	9.45589	10.5981	11.1956	9.19781	10.9973	8.25351	9.98394	2.38814	1.68672	2.17156	1.82921	0.767784	1.80299
	Figure 2F		K562
		Day	Scramble						shCDK7-1						shCDK7-2						shBrd4-1						shBrd4-2						shCDK7-1 +shBrd4-1						shCDK7-1 +shBrd4-2						shCDK7-2 +shBrd4-1
		0	0.933882	1.10668	0.949114	0.969593	0.9679	1.07283	1.11952	0.903181	1.271	0.900093	0.847437	0.958771	0.98493	0.909139	0.900326	1.36794	0.935578	0.902089	0.676562	1.16874	1.21154	0.953248	0.780667	1.20923	0.966656	0.820518	1.18445	1.28292	0.792214	0.953249	1.43199	0.956605	0.848698	1.03946	0.924642	0.7986	1.18255	0.96656	0.857182	1.087	0.996981	0.909728	1.05041	0.965741	0.782976	0.952158	1.10021
		2	3.65496	5.01161	3.6201	3.51991	4.63234	3.92727	1.67001	3.16507	3.00093	3.11705	3.25803	3.52285	3.29638	3.71711	4.02644	4.27584	4.3007	4.53582	2.37786	2.31401	2.51597	2.28162	2.26878	2.35345	2.26924	2.4544	2.30365	2.60516	2.20801	2.46334	2.32413	2.27186	2.30147	2.14151	3.07868	2.14879	2.16924	2.2544	2.36036	2.61258	2.20807	2.46255	2.52786	2.34201	2.51417	2.28412	2.25778
		4	13.5629	20.0546	16.2312	18.8707	22.1567	16.794	18.3033	14.9666	11.9109	11.1584	10.9166	10.8635	13.5629	18.4755	15.7413	16.0191	15.6367	17.5354	10.3782	10.5963	13.1349	14.311	11.4458	11.4977	7.70384	7.1598	8.6821	7.34105	9.47064	6.89046	4.11604	4.54589	3.2483	5.69243	3.97769	4.49134	3.98433	3.27238	4.26275	5.49393	3.02766	4.73909	3.54589	3.85301	5.42243	3.98769	4.78134
		6	28.9569	26.5425	17.2101	23.0967	18.6177	22.0725	13.0729	14.9614	18.9121	19.0505	23.2972	22.4435	19.5329	22.3587	13.4097	14.7221	25.6473	18.6661	11.6951	16.5384	13.4825	17.5409	13.8295	18.1279	13.9626	10.4632	17.4076	12.4743	15.3148	17.139	1.7097	1.75564	2.46056	2.73161	3.95735	2.73747	1.95564	2.96056	2.74582	2.95735	1.63747	1.69104	1.84564	1.96056	3.74582	2.98735	2.63747
	Figure 2F		Jurkat
		Day	Scramble								shCDK7-1								shCDK7-2								shBrd4-1								shBrd4-2								shCDK7-1 +shBrd4-1
		0	1.03032	1.11385	0.928752	1.03411	1.01768	0.975578	0.987504	0.91221	1.05988	1.14375	1.05093	0.901878	0.937766	0.931226	0.885225	1.01982	0.989482	1.04422	0.883466	0.832025	0.790586	0.886764	0.892864	0.769866	1.07753	1.0728	0.88473	0.844445	0.83873	0.814877	0.777176	0.995198	1.20509	0.912814	0.994319	0.751675	0.867034	0.677425	0.754422	0.781737	0.954144	1.03982	0.874508	0.92584	0.904186	1.03202	0.923037
		1	2.16747	2.42408	2.66518	2.25645	2.29366	2.67546	1.76545	2.5412	1.56672	1.7882	1.68603	1.53066	1.71643	1.59727	1.58952	1.85498	1.63003	1.63987	1.77935	1.60458	1.82365	1.60326	1.89642	1.91774	1.89202	1.99672	1.61415	1.76924	2.09515	2.13362	2.24288	1.80656	1.73747	2.05206	1.86064	1.79518	1.85053	1.49087	1.73544	1.51753	1.19959	1.32275	1.52566	1.63239	1.42756	1.5366	1.4036
		2	3.5403	4.85371	4.31648	5.13856	4.20316	4.55902	3.57558	4.14847	2.59159	2.49091	2.09823	2.12499	2.03222	2.16643	2.18446	2.32312	2.70822	2.10284	2.06668	2.29646	2.10658	2.53757	2.30036	2.50932	2.26536	2.42452	3.24868	2.70041	3.2051	3.22395	2.5058	2.71783	2.06426	2.63605	2.37286	2.3035	1.79491	2.76548	2.54499	2.33994	1.18046	1.55358	1.65932	1.56765	1.23845	1.37172	1.16161
		3	7.98428	6.62597	7.84386	7.64694	8.94172	8.30706	7.90954	6.99914	3.98436	3.74254	4.80633	4.27098	4.31972	4.21514	4.21887	3.79794	3.75216	3.66269	4.12006	3.93237	4.32571	4.2679	3.60251	3.93765	4.92653	5.35581	4.20755	4.52054	4.00322	4.29164	4.50752	4.36803	4.9578	4.87525	4.28191	4.89822	5.06601	4.14572	4.00827	4.88195	2.00672	2.10955	2.00622	1.90087	1.96066	1.8148	2.09696
	Figure 2F		Resistant
		Day	Scramble						shCDK7-1						shCDK7-2						shBrd4-1						shBrd4-2						shCDK7-1 +shBrd4-1						shCDK7-1 +shBrd4-2						shCDK7-2 +shBrd4-1
		0	0.998243	1.15119	0.922638	0.99456			0.979613	1.09659	0.95795	1.0381			1.17631	1.05197	1.06323	1.02771			0.89296	0.982429	1.0693	1.13515			0.842268	1.12064	0.920689	0.856565			1.17631	1.05197	1.06323	1.02771			1.12584	1.13732	1.01644	0.995644			0.990878	0.972247	0.944302	0.934337
		1	3.54931	3.95961	4.29214	4.11775			3.38965	2.64335	3.38164	4.06923			4.09587	4.10562	3.03286	3.38055			3.13966	3.44554	3.0517	3.59199			4.5677	3.68037	3.04044	3.7003			2.59504	2.96722	2.72329	3.12731			2.6752	2.65028	2.99278	2.45098			3.23086	2.7417	2.71051	2.48651
		2	18.4187	10.4742	16.7622	11.7948			13.1084	10.7855	12.3106	10.3969			16.4537	11.6265	12.9033	9.76515			19.1144	9.41225	17.9576	11.5155			12.6667	10.8284	13.8621	19.9365			5.81637	4.88052	3.75403	4.63334			7.37287	4.53564	2.47134	5.71845			5.25789	3.19533	5.18229	3.37882
		3	27.328	26.2957	21.0159	29.6351			14.7508	18.6516	15.7481	16.7455			19.0732	15.832	12.8516	14.4544			18.5115	21.2014	18.5678	27.0771			27.4647	15.338	17.8193	28.6389			5.22258	4.45245	4.71631	6.6086			4.41822	2.39921	8.59642	7.7717			4.66843	5.89501	7.30225	5.97105
	Figure 2F		Parental
		Day	Scramble						shCDK7-1						shCDK7-2						shBrd4-1						shBrd4-2						shCDK7-1 +shBrd4-1						shCDK7-1 +shBrd4-2
		0	1.19977	1.06513	0.9917	1.08027			0.97785	1.06353	0.896041	1.09799			0.906669	1.06127	1.11506	1.04839			0.974307	1.06256	1.0442	1.02842			1.03937	1.01167	0.945964	1.06191			0.89443	0.988157	0.960136	0.985902			0.956915	1.08446	0.919875	0.951761
		1	3.92042	4.4116	3.81703	3.22955			2.86849	2.50067	2.62564	2.18277			1.66099	1.88291	2.32932	2.41016			2.46749	2.15088	1.75826	2.02978			2.09194	1.92929	2.014	2.27456			1.99145	1.81559	1.70351	2.18406			1.75987	1.94217	1.32763	1.31701
		2	9.52019	10.9879	9.65031	9.99816			5.24042	3.01536	7.74352	3.5278			4.31168	3.09427	7.22278	5.26369			2.55864	2.01818	1.4249	2.08067			2.54673	2.03815	1.06095	1.75311			1.58627	1.79112	1.3228	1.03615			0.994277	1.05064	1.86358	2.30033
		3	26.6187	21.2951	33.7867	30.1172			14.0034	8.41982	12.2098	9.1632			15.7638	17.2816	18.054	10.3954			1.45003	1.05902	1.28705	2.13349			0.981071	0.842575	1.56211	1.28125			1.82654	1.2323	0.77848	0.350428			1.20009	1.22779	1.37563	1.4803
[truncated: 25 more columns]

## Sheet: Figure 3
	Figure 3B												Figure 3C
		time	vehchile	I-BET151	THZ1	Combination								Vehicle	THZ1	I-BET 151	Combination
		25	1											0.19	0.17	0.22	0.11
		26	1	1										0.18	0.18	0.24	0.08
		26		1	1									0.23	0.22	0.16	0.06
		27	1											0.21	0.24	0.19	0.08
		27	1		1	1								0.27	0.15	0.21	0.05
		28		1
		29		1
		30	1
		30			1
		30			1
		31			1
		32		1
		35				1
		36				1
		36				1
		42				1
	Figure 3D	Spleen							BM
		Vehicle	THZ1	I-BET 151	Combination				Vehicle	THZ1	I-BET 151	Combination
		31.9	33.4	35.1	8.5				52.5	51.6	50.8	15.3
		34.6	28.4	26.2	12.7				48	48.7	48.8	14.4
		27.7	25.8	27.8	9.1				44.8	42.3	41	20.4

## Sheet: Figure 4
	Figure 4C		K562				MLL-AF9
			24.1				9.25
			24.1				18.28
			31.1				18.28
			35				36.76
			47.5				43.05
	Figure 4E		K562
		DMSO						THZ1					I-BET151					Combination
		c-myc	1.26576	0.790041	0.989657	1.01045		0.678302	0.562529	0.750174	0.505226		0.377618	0.617709	0.566092	0.683221		0.0257372	0.0356489	0.0326902	0.0258266
		Myb	1.21841	0.820742	0.923382	1.08298		1.18509	0.949342	0.99654	0.955945		0.787308	0.59654	0.326465	0.385553		0.194227	0.154427	0.122853	0.192776
		MEIS1	1.01912	0.70466	0.855595	1.16878		1.07015	0.96929	1.09051	1.09809		0.798298	0.949342	1.27015	1.06374		0.308855	0.396392	0.449066	0.333325
		LMO2	1.02101	0.97942	0.98187	1.17899		0.664343	0.882703	0.724471	0.65293		0.671286	0.776469	0.366021	0.447512		0.112656	0.161544	0.213899	0.138216
			MLL-AF9
		c-myc	0.986233	1.01396	1.03168	0.96929		1.03527	1.1487	0.668408	0.552865		0.45376	0.543367	0.714497	0.787308		0.217638	0.283221	0.0905589	0.0618535
		Myb	1.00696	0.993093	1.01045	0.989657		0.888843	0.926588	0.65293	0.630689		0.35349	0.466093	0.221442	0.224533		0.0785633	0.0859714	0.0252951	0.0360215
		TAL1	0.96929	1.03168	0.739694	1.35191		1.06069	1.05336	0.809442	0.724471		0.576343	0.576343	0.501736	0.626332		0.207336	0.20437	0.127185	0.10118
		LMO2	0.97942	1.02101	0.946058	1.05702		0.806642	0.790041	0.716978	0.747425		0.458816	0.369807	0.519151	0.339816		0.0625	0.0953912	0.026278	0.0758872
	Figure 4H
			K562
		Day	Vector								c-myc								Vector+Combo								c-myc+Combo
		0	1.44194	1.05022	0.781791	1.12857	1.02548	0.926522	0.922398	0.724064	0.988372	0.951262	0.843642	0.794161	0.818902	0.856012	0.839518	0.777668	1.21103	1.13681	0.926522	1.06672	1.06259	0.971879	0.814778	0.934768	1.12857	1.0997	0.794161	0.963632	0.988372	0.761174	0.814778	0.823025
		1	1.76521	1.46792	1.62914	1.41844	1.48441	1.30299	1.41432	1.60028	1.94664	1.62914	1.76934	1.84356	1.69512	1.78995	1.84356	1.54668	1.57595	1.38999	1.41019	1.437	1.36937	1.27165	1.60605	1.39329	1.61636	1.50998	1.58956	1.30463	1.52152	1.33886	1.2667	1.30463
		2	4.76208	4.04791	4.48953	4.21244	5.89807	4.42355	4.1712	3.59352	4.91918	4.151	4.39057	4.43592	4.16337	4.70848	5.10515	3.80422	1.92314	1.87572	3.21252	1.48606	2.07241	2.1858	2.03653	1.72398	2.53051	2.36929	3.92957	2.09632	3.15562	3.27025	3.05707	3.34529
		3	6.10218	5.96157	6.20526	6.18052	5.75087	5.96982	6.22588	5.55666	6.84191	6.26752	6.93675	6.60234	6.11042	7.82987	5.94508	6.38298	1.48276	1.42256	2.02499	2.07777	2.12395	2.00767	2.07035	0.952499	3.96573	3.19809	3.9638	3.34694	4.38232	4.32129	4.86805	3.31478
			MLL-AF9
		0	0.897827	0.766461	1.0519	1.13299	1.04217	0.941615	1.07947	1.08758	1.11288	0.918424	0.934966	0.999189	1.08044	0.951833	1.0965	0.919235	0.935615	1.14434	1.06422	1.05676	1.03892	0.871878	0.91891	1.05676	0.892961	1.0746	1.0519	1.0519	0.889718	1.20921	1.06487	1.03892
		1	1.44502	1.92718	2.3748	1.80019	1.96124	1.74667	2.18505	1.83474	1.45962	2.11693	1.98557	2.86182	1.82987	2.58936	1.90772	2.18505	1.13899	1.05514	1.38112	0.845443	1.23954	0.864904	1.14548	1.27846	1.59585	1.65472	1.45637	1.74667	1.51038	1.69202	1.30555	1.5553
		2	3.17337	2.94259	3.85679	2.38323	5.09423	2.33458	6.58271	2.02254	3.00097	3.62893	3.25478	3.4434	3.03033	3.60947	2.53276	3.24132	0.907071	0.83555	0.977781	1.25787	0.823062	0.766137	0.868148	1.12326	2.57882	2.40042	2.03811	2.33214	3.20208	2.18132	2.10688	2.40448
		3	5.75495	6.55887	7.4434	7.56909	8.72089	5.0866	9.04784	5.44518	5.55109	7.73565	5.68148	7.34706	4.90415	10.0686	6.65018	8.94648	0.806357	0.493351	0.608498	0.920532	0.737431	1.29063	0.581576	0.934317	4.48573	4.8375	3.92848	4.49805	4.2423	4.07282	4.54606	3.9614

## Sheet: Figure 6 
	Figure 6B
			sg scramble										sgRNA-1						sgRNA-2
		E1	0.882703	1.71713	0.742262	0.888843	1.22689	0.923382	0.872458	0.742589			0.554785	0.495264	0.590496	0.493116			0.340328	0.545254	0.252613	0.0766803
		E2	0.753929	1.28565	1.01572	1.01572	1.13879	0.589474	1.1708	1.27235			0.384885	0.339739	0.297817	0.210589			0.169282	0.399842	0.30093	0.253051
		E3	0.977725	1.05519	1.0924	0.887304	0.89969	1.48195	0.627418	1.19541			0.303023	0.348082	0.254811	0.189137			0.280778	0.313709	0.313709	0.169282
		E4	0.994815	1.0811	0.878126	1.05885	0.994815	1.00173	0.95429	1.05154			0.293717	0.339739	0.398458	0.301975			0.342102	0.328167	0.354167	0.366656
		PVT1	1.61888	0.515842	1.35191	0.885768	1.54148	0.837987	1.15269	0.630689			0.335643	0.319746	0.199575	0.226095			0.166662	0.564482	0.471392	0.150204
	Figure 6C
				sgRNA-1				sgRNA-2
		con		0.817903	1.41421	0.926589		0.874583	1.04729	0.97041
		con+151		0.752624	0.732043	0.882704		0.874583	0.862542	0.681444
		PVT1		0.479632	0.389583	0.570382		0.48858	0.48858	0.730353
		PVT1+151		0.128514	0.164939	0.196146		0.190342	0.177595	0.234339
	Figure 6G
			sg scramble				sgRNA-1				sgRNA-2
		MouseAF9	1.00928	0.961481	1.03049		5.66993	9.66875	8.18697		10.8779	4.73489	5.99321
		MOLM13	0.814129	1.52979	0.802921		10.22	8.71397	7.65866		6.83684	9.21082	5.25369
		THP1	1.02811	1.46409	0.664343		8.00433	7.83536	9.71356		7.56846	10.8528	6.82108
	Figure 6H
			sgRNA-1				sgRNA-2
		con	0.7457	0.997692	1.34412		0.95705	0.97041	1.21982
		con+151	0.0311779	0.0389203	0.0614973		0.0425902	0.0469304	0.0561982
		PVT1	2.88119	3.13109	3.6978		3.49833	3.37916	5.52765
		PVT1+151	1.52274	2.09459	1.17013		1.79834	2.52567	1.5874
	Figure 6J
		Log[M]	sg scramble								sg PVT1
		-5	0.003085	0.000447	0.004728	0.004196	0.0012232	0.0011128	0.001742	0.000489	0.000422555	0.00014687	0.0123653	0.0021021	0.00174127	0.00139141	0.001141	0.001201
		-5.5	0.001027	0.0101432	0.0904445	0.070202	0.0505102	0.0714	0.02221	0.0413421	0.0910222	0.0145824	0.010258	0.020247	0.0302193	0.020414	0.03047	0.025445
		-6	0.02443	0.06498	0.08529	0.05629	0.056201	0.0235105	0.0106598	0.0211342	0.12539	0.146478	0.11879	0.127769	0.102621	0.123105	0.147808	0.12711
		-6.5	0.12402	0.104089	0.102472	0.08059	0.11179	0.127804	0.12089	0.089562	0.225522	0.254721	0.17539	0.260154	0.219505	0.224126	0.253649	0.242662
		-7	0.149885	0.247485	0.230146	0.20019	0.2208	0.174178	0.24577	0.252646	0.471851	0.57978	0.4819	0.491419	0.427518	0.421709	0.422857	0.486212
		-7.5	0.444509	0.501075	0.47988	0.48129	0.456821	0.538743	0.44985	0.47969	0.789493	0.79878	0.77162	0.687525	0.716249	0.77922	0.798785	0.790453
		-8	0.885256	0.885989	0.914543	0.905485	0.89296	0.878965	0.899795	0.882173	0.959635	0.97158	0.975286	1.01852	0.985263	0.967162	0.988789	1.12701

## Sheet: Figure 7
	Figure 7C
			Region	DMSO_1	DMSO_2	THZ1_1	THZ1_2	BETi_1	BETi_2	Combo_1	Combo_2
			chr8-128971389-128971645	4.07237	1.17883	5.10813	0.883873	2.18446	0.53025	0.853279	1.92127
			chr8-128971650-128972069	12.2171	11.7883	31.6704	11.4904	16.0194	12.726	23.8918	28.1786
			chr8-128972488-128972694	123.916	136.155	67.4273	54.8001	133.98	139.456	47.7836	65.9634
			chr8-128972695-128973094	18.0348	14.146	13.2811	25.6323	13.8349	12.726	20.4787	28.1786
			chr8-128973109-128973394	30.2519	31.239	4.0865	21.213	39.3203	34.9965	23.8918	23.0552
			chr8-128973492-128973713	66.3214	66.0145	23.4974	28.2839	69.9027	67.3417	28.1582	26.8977
			chr8-128974008-128974264	147.187	140.87	32.692	39.7743	158.009	153.242	38.3976	46.7508
			chr8-128974758-128975120	11.0536	4.71532	13.2811	15.0258	5.82523	6.89325	15.359	9.60633
			chr8-128975135-128975369	18.0348	14.7354	23.4974	18.5613	18.2038	11.1352	19.6254	28.819
			chr8-128975664-128975923	33.7425	43.6167	19.4109	26.5162	36.4077	37.1175	20.4787	29.4594
			chr8-128976505-128976670	127.989	120.83	73.5571	95.4583	146.359	138.395	77.6484	92.2207
			chr8-128976671-128976999	54.6861	62.478	50.0597	64.5227	60.4367	55.146	55.4632	62.7613
			chr8-128977323-128977657	44.7961	51.8686	38.8218	70.7099	53.1552	33.936	61.4361	55.0763
			chr8-128977662-128977993	4.07237	5.89416	7.15138	14.142	5.09707	4.77225	15.359	14.7297
			chr8-128977994-128978282	14.5442	11.7883	8.17301	3.53549	10.9223	12.726	4.2664	4.48295
			chr8-128978287-128978564	8.72651	7.07299	14.3028	8.83873	8.00969	10.0747	11.9459	8.32548
			chr8-128978659-128979165	0.581767	1.17883	1.02163	3.53549	0.728153	0.53025	2.55984	3.20211
			chr8-128979364-128979711	2.32707	4.71532	0	1.76775	2.18446	2.121	0.853279	3.20211
	Figure 7D
		K562 TSS								K562 gene body
			IgG			RNAPII				IgG			RNAPII
		DMSO	0.0105	0.0325	0.0225	0.3412	0.2758	0.3127		0.0105	0.0325	0.0225	0.254	0.291	0.1975
		I-BET151	0.0132	0.0307	0.0225	0.3504	0.2867	0.3468		0.0132	0.0307	0.0225	0.1706	0.21775	0.1897
		THZ1	0.027	0.024	0.0242	0.2438	0.2396	0.2767		0.027	0.024	0.0242	0.1578	0.1496	0.2089
		Combo	0.018	0.014	0.0274	0.1456	0.1704	0.1629		0.018	0.014	0.0274	0.0756	0.0489	0.0621
		AF9 TSS								AF9 gene body
			IgG			RNAPII				IgG			RNAPII
		DMSO	0.0075	0.00127	0.0108	0.367	0.3287	0.3304		0.0075	0.00127	0.0108	0.224	0.2381	0.17975
		I-BET151	0.01047	0.0107	0.0207	0.3102	0.3395	0.3257		0.01047	0.0107	0.0207	0.1502	0.1775	0.1504
		THZ1	0.0097	0.014	0.0102	0.2472	0.2707	0.2812		0.0097	0.014	0.0102	0.1272	0.1407	0.1388
		Combo	0.012	0.0175	0.0201	0.1502	0.1847	0.12871		0.012	0.0175	0.0201	0.0596	0.0601	0.0487

## Sheet: Figure S2
	Figure S2A		K562
		DMSO	I-BET	Pano	Combo		DMSO	I-BET	GSK-J4	Combo		DMSO	I-BET	GSK-343	Combo		DMSO	I-BET	THZ1	Combo		DMSO	I-BET	AMI	Combo
		0.01	0.0398307	0.254664	0.388831		0.01	0.0784896	0.0784308	0.119469		0.01	0.113269	0.0621652	0.123731		0.01	0.113269	0.162165	0.423731		0.01	0.0398307	0.0546642	0.188831
		0.02	0.09	0.152879	0.551983		0.02	0.168832	0.0787448	0.136819		0.02	0.0332897	0.0052983	0.0684938		0.02	0.0332897	0.105298	0.368494		0.02	0.18	0.102598	0.151983
		0.01	0.142185	0.193401	0.4308		0.01	0.115056	0.100452	0.209666		0.01	0.120474	0.120986	0.181898		0.01	0.120474	0.120986	0.481898		0.01	0.142185	0.0934013	0.1908
		DMSO	I-BET	BIX	Combo		DMSO	I-BET	EPZ	Combo		DMSO	I-BET	AZA	Combo
		0.01	0.0784896	0.0784308	0.241947		0.01	0.113269	0.0621652	0.142373		0.01	0.113269	0.162165	0.223731
		0.02	0.168832	0.108745	0.143682		0.02	0.0332897	0.0052983	0.106849		0.02	0.0332897	0.0052983	0.168494
		0.01	0.115056	0.120045	0.250967		0.01	0.100474	0.0209865	0.171898		0.01	0.100474	0.120986	0.281898
	Figure S2A		Jurkat
		DMSO	I-BET	Pano	Combo		DMSO	I-BET	GSK-J4	Combo		DMSO	I-BET	GSK-343	Combo		DMSO	I-BET	THZ1	Combo		DMSO	I-BET	AMI	Combo
		0.01	0.0398307	0.254664	0.488831		0.01	0.17849	0.278431	0.419469		0.01	0.113269	0.0621652	0.213731		0.01	0.113269	0.162165	0.583731		0.01	0.0398307	0.0546642	0.188831
		0.02	0.18	0.314879	0.451983		0.02	0.168832	0.178745	0.436819		0.02	0.19329	0.0452983	0.168494		0.02	0.0332897	0.152983	0.568494		0.02	0.18	0.0857896	0.251983
		0.01	0.142185	0.293401	0.5908		0.01	0.115056	0.240452	0.509666		0.01	0.170474	0.100987	0.281898		0.01	0.170474	0.120986	0.491898		0.01	0.142185	0.103401	0.2408
		DMSO	I-BET	BIX	Combo		DMSO	I-BET	EPZ	Combo		DMSO	I-BET	AZA	Combo
		0.01	0.17849	0.0784308	0.19465		0.01	0.113269	0.0621652	0.242373		0.01	0.113269	0.142165	0.203731
		0.02	0.168832	0.187448	0.236819		0.02	0.0332897	0.0052983	0.206849		0.02	0.0332897	0.0952983	0.201368
		0.01	0.155056	0.124587	0.249666		0.01	0.170474	0.110987	0.181898		0.01	0.170474	0.120986	0.24819

## Sheet: Figure S3
	Figure S3A
		Day	DMSO						THZ1						I-BET 151						Combination
		0	1.15648	1.16873	0.997125	0.939832	0.840487	1.00121	1.15648	1.16873	0.997125	0.939832	0.840487	1.00121	1.15648	1.16873	0.997125	0.939832	0.840487	1.00121	1.15648	1.16873	0.997125	0.939832	0.840487	1.00121
		1	1.80209	1.81298	2.42824	1.689	1.90851	1.35232	1.56553	3.03969	2.5974	2.19212	3.11345	1.20779	2.63741	3.64174	2.92047	2.36931	1.5555	1.96785	2.68232	1.97738	3.30697	1.9624	2.49451	2.50268
		2	7.0929	5.11859	3.22817	8.27061	4.04511	6.54226	6.37564	6.96776	6.66891	6.60999	4.18039	6.71137	3.33146	2.92183	3.4485	2.64966	2.50132	3.50157	2.69456	1.98826	2.92047	1.96377	2.36523	2.23595
		3	9.50909	12.0214	15.3385	11.9994	11.0227	14.831	12.7469	8.31654	9.19432	11.8396	11.0612	8.11336	1.43846	2.08352	2.01412	1.73242	1.43982	1.43982	2.24411	1.97601	1.97193	1.69431	1.42349	1.41261
		4	15.3929	19.2204	21.4733	18.5025	20.4185	16.7829	11.2035	12.1643	15.905	18.8441	15.9575	11.6942	1.29326	1.39124	1.74915	1.17486	1.33136	1.15717	1.68655	1.34361	0.747538	1.30959	0.940784	0.626418
			DMSO						THZ1						JQ1						Combination
		0	1.15648	1.16873	0.997125	0.939832	0.840487	1.00121	1.19051	1.15648	1.16873	0.997125	0.939832	0.840487	1.15648	1.16873	0.997125	0.939832	0.840487	1.00121	1.15648	1.16873	0.997125	0.939832	0.840487	1.00121
		1	3.67209	5.92083	4.65085	2.95912	3.43162	3.41788	4.21455	3.46986	3.77457	4.08336	3.79906	3.28002	1.4997	2.92728	2.33529	3.26478	2.87284	1.50106	1.54733	1.57319	1.52284	2.02365	1.7433	2.71634
		2	8.20114	6.3291	7.9555	7.26675	7.16931	5.80992	6.91986	6.29344	7.11719	5.90164	7.22143	6.03868	2.68368	2.37612	2.98988	2.01276	2.9232	1.99779	2.67415	2.9681	1.55278	1.75827	2.01412	2.63333
		3	13.4549	16.2714	12.9263	9.77855	15.2251	15.2721	12.878	10.6509	11.5681	12.1896	14.0528	10.8615	1.70928	1.44799	1.70792	1.86034	2.02637	1.7365	1.75827	1.42758	2.01548	1.4684	1.75827	1.71745
		4	20.1891	8.92132	25.7048	17.2361	18.6899	8.78251	12.9323	11.5502	18.9691	10.5869	12.7582	12.5525	0.894514	1.97778	0.765229	2.11795	1.46881	1.30414	1.44568	0.791086	0.67405	1.31639	1.70969	1.45248
			DMSO						THZ1						OTX015						Combination
		0	1.07294	0.91532	0.971957	1.03978	1.03978	1.03978	1.11843	1.05587	0.910719	0.914984	0.925842	0.954582	1.1056	1.05087	0.998884	0.844645	0.978562	0.952586	0.99212	1.10922	1.00781	0.890854	0.951258	0.945238
		1	3.4158	2.66888	3.12888	2.93217	2.71875	3.21205	3.41413	3.49545	3.90361	3.66093	3.10321	3.25718	3.04374	3.51193	3.29951	3.16371	3.29231	3.26049	3.56684	3.14038	3.46101	4.01797	3.554	3.21341
		2	5.8095	5.61777	6.30722	6.15568	5.53433	5.50794	5.60264	5.5226	5.18098	6.08175	5.79286	6.04322	2.87957	3.10783	3.31161	3.25084	3.3492	3.09631	2.47431	2.58584	2.34281	2.91346	2.71464	3.09802
		3	12.0754	9.56458	8.70673	9.39577	11.0141	9.79058	8.67643	5.82315	8.31931	10.0013	10.5903	7.05317	2.1438	3.09242	3.09674	2.64756	3.14153	3.55197	1.36723	2.01305	1.70013	1.60442	2.18321	1.70726
		4	14.3451	11.95	13.9862	12.227	13.2042	11.2955	8.99104	13.6322	8.65539	6.39878	10.8769	10.9002	2.12263	3.39197	1.94794	2.3218	3.0135	2.45314	1.39062	1.36352	1.74206	1.34484	1.32586	1.36458
			DMSO						THZ1						I-BET762						Combination
		0	0.991637	1.09673	0.932756	0.916116	1.06985	0.992917	0.997931	0.995397	1.0106	1.07534	1.003	0.918117	1.10898	1.02033	0.953807	0.952578	1.04246	0.921837	0.962798	1.08651	0.964072	1.01631	1.03937	0.930947
		1	3.16512	2.47301	2.89926	2.71699	2.51922	2.97632	3.52057	3.3769	3.88188	3.30557	3.3959	3.08058	2.47176	2.64944	2.46684	2.69997	2.78752	2.98992	2.89081	3.01873	3.0251	3.17595	2.96242	2.50745
		2	5.38316	5.20549	5.84435	5.70393	5.12817	5.10372	4.94557	5.231	4.23104	5.31765	4.71626	5.35718	3.00516	3.45446	2.73366	2.53631	2.90889	3.28035	2.74048	2.53727	3.00637	2.46707	2.97567	3.13925
		3	11.1892	8.86265	8.06776	8.70623	10.2058	9.07207	7.68205	5.53349	7.91972	9.00583	9.84856	6.23813	1.53099	1.93135	1.88093	1.52361	2.11505	2.39491	1.01083	1.50083	1.0823	0.989171	1.66161	1.01338
		4	13.2923	11.073	12.9598	11.3297	12.2351	10.4665	9.43138	5.9489	8.87318	10.0899	6.40895	11.8848	0.830723	1.27277	1.6842	0.849168	1.33917	1.82093	0.763792	0.860747	0.751051	0.403109	0.65258	0.69521
	Figure S3C		K562												Parental										Resistant
				G1			S			G2/M					G1			S			G2/M					G1			S			G2/M
			DMSO	34	38	37	38	42	39.9	25.7	17.7	20.6		DMSO	52.7	48.8	49.8	24.1	24.3	23.5	22	25.4	25.2		DMSO	42.7	41.5	41.4	24.3	24.8	24.5	32	32.5	33
			THZ1	40.3	38.7	38.8	39	37.5	36.6	17.1	21.2	21.8		THZ1	52.4	51.8	51.2	23	23.7	24.8	23.1	23.5	23		THZ1	42.5	40.9	42.8	24.6	24.8	24.6	31.9	33.3	31.7
			I-BET151	36.8	37.3	37.4	38.3	38.5	38.3	22.3	21.6	21.9		I-BET151	65.3	67.5	65	12.9	12.8	14	21.2	19.5	18.2		I-BET151	42.3	43.5	40.8	24.2	24	25.5	32.5	31.5	32.7
			Combination	54.9	56	59	27.4	26.6	24.5	15	14.8	13.9		Combination	66.9	68.1	66.2	12	12.4	12.6	17.1	18.9	19.2		Combination	73.6	66.2	70.9	11.5	12.3	14.3	14.4	17.8	12.7
	Figure S3D		K562							Jurkat
			DMSO	THZ1	I-BET151	Combination				DMSO	THZ1	I-BET151	Combination
			6.58	8.74	8.66	32.4				2.34	3.7	14.57	60.5
			5.87	9.3	10.18	32.3				2.87	2.96	16.22	60.3
			6.2	5.2	16.04	31.3				2.87	3.39	14.19	54.8
	Figure S3E		Resistant							Parental
			DMSO	THZ1	I-BET151	Combination				DMSO	THZ1	I-BET151	Combination
			1.02	2.13	4.11	48.6				0.54	5.82	28.41	35.1
			0.77	0	3.8	42.9				1.52	4.9	39.83	43.6
			1	1.6	4.44	41.8				1.1	8.56	38.85	46.1

## Sheet: Figure S4
	Figure S4A
		Day	DMSO						THZ1						JQ1						Combination
		0	0.877248	0.916872	1.09484	1.0335	1.09858	0.978957	0.913097	1.03596	1.0644	1.04899	0.938468	0.999096	1.12479	1.02296	1.03656	1.04704	0.87633	0.892329	1.14192	1.07096	1.01938	0.918605	0.964147	0.884988
		1	2.26177	2.35094	2.39967	2.20028	2.18454	2.27371	2.19617	1.98301	2.073	2.23235	2.14459	1.87839	2.13063	2.10407	2.21414	2.2663	2.2591	2.34341	1.58214	1.541	1.66436	1.68828	2.11248	1.5612
		2	4.76927	3.99709	4.50877	4.90784	4.97873	4.74972	3.19642	3.39156	3.55896	3.68473	3.6215	3.44629	4.10831	3.90529	5.55444	4.88737	4.7841	4.32757	1.82469	2.01245	1.98181	2.16816	2.01021	2.017
		3	5.68726	7.62928	7.38475	9.37579	7.82852	7.92859	4.02421	3.82117	4.42752	4.07211	4.51413	3.79488	6.77978	8.33853	8.74394	10.0581	13.3789	8.66595	2.3191	2.33184	2.5281	2.39028	2.45617	2.41122
		4	27.38	15.1025	22.5958	23.4743	14.3876	17.6612	9.9583	12.8451	16.5098	11.2313	13.2063	12.4073	23.7715	17.6613	24.6772	21.6477	19.832	15.5088	2.10629	1.61777	2.22376	1.87433	1.9678	1.65511
			DMSO						THZ1						OTX015						Combination
		0	1.04517	0.931372	0.986818	1.06796	1.04588	0.922781	0.960719	1.02687	0.920619	1.06627	0.978276	1.04724	0.968797	1.05281	1.01862	0.987277	0.996588	0.975904	1.01754	0.947332	0.950767	0.998305	1.03684	1.04921
		1	2.008	2.07502	2.14778	1.80914	2.20628	2.15133	2.38494	2.23395	2.13662	1.8404	2.42308	2.102	1.64724	1.84199	1.69436	1.79131	1.98756	1.90696	1.36123	1.29576	1.46593	1.33025	1.39702	1.37428
		2	3.60771	3.46898	4.63513	4.29053	3.88891	3.54765	2.50588	2.49956	2.76502	2.82366	2.59837	2.40496	3.93724	3.3421	4.91698	5.06063	3.85194	3.64283	1.83497	1.84623	1.95223	1.50014	1.90538	1.74978
		3	7.25844	7.02579	8.92005	7.44799	7.54319	5.3225	3.50115	4.05672	3.73107	4.13608	4.17934	3.82378	7.4092	7.76942	8.9371	11.8878	7.70012	8.53195	2.14912	2.33	2.20298	2.2637	2.22228	2.13394
		4	22.5005	22.1787	21.8703	24.9066	21.9155	22.1417	10.4887	11.7713	10.9095	12.8203	10.305	11.6612	22.6413	16.9908	23.1838	24.9299	22.4314	19.2459	1.70169	1.57138	1.87756	1.61273	1.73549	1.66858
			DMSO						THZ1						I-BET762						Combination
		0	1.09632	0.967281	1.04639	0.951653	0.964304	0.974053	1.02402	0.965629	1.09535	1.05429	0.874164	0.986553	1.13898	1.02334	0.987338	1.04099	0.930702	0.878653	1.11987	1.01333	1.10741	0.933997	0.979531	0.845862
		1	2.20202	2.16987	1.84861	2.02193	1.82993	1.64106	2.21363	1.83605	2.24038	1.91688	1.76889	1.51348	2.02214	1.92622	1.89633	1.80584	1.66169	1.48918	1.58013	1.4183	1.52719	1.3933	1.35876	1.20588
		2	3.89867	3.88594	3.69253	4.08092	3.77945	3.49614	2.39663	2.43065	2.4653	2.38729	2.33451	2.22758	3.58691	3.56383	3.62383	3.64156	3.36221	3.203	1.87833	1.99272	1.96009	1.59897	1.85333	1.58387
		3	14.8833	14.2074	13.4299	11.2566	11.8152	7.85754	9.40145	7.14144	7.30912	7.7932	5.29395	5.99511	14.3946	10.4115	11.0238	8.09574	8.21994	5.71751	2.32531	1.98069	2.05724	1.92768	1.62449	1.60242
		4	20.3544	22.7884	20.9722	19.4193	24.398	18.2791	13.4856	11.1719	14.6122	11.1256	16.0932	15.9054	24.9124	17.1754	24.0936	16.9234	25.3693	17.9465	2.15198	1.8457	1.92819	1.7913	1.80523	1.67647
			DMSO	THZ1	JQ1	Combination			DMSO	THZ1	OTX015	Combination			DMSO	THZ1	I-BET762	Combination
			0.01	0.0398307	0.0546642	0.388831			0.01	0.17849	0.0784308	0.419469			0.01	0.113269	0.0621652	0.423731
			0.02	0.18	0	0.451983			0.02	0.168832	0.178745	0.436819			0.02	0.0332897	0.0052983	0.368494
			0.01	0.142185	0.193401	0.4908			0.01	0.115056	0.200452	0.509666			0.01	0.170474	0.120986	0.481898
	Figure S4B
			Day	DMSO						THZ1						JQ1						Combination
			0	0.881491	1.03449	0.990651	1.01876	1.02775	1.04686	1.04845	0.813626	0.894988	1.08518	1.06687	1.0909	0.88895	1.04978	0.989165	1.10148	1.05968	0.910951	1.0752	0.926785	1.06512	0.987381	1.0147	0.930818
			1	3.62995	2.74374	3.04053	3.3679	2.92878	3.63895	4.33556	3.8927	3.86398	3.8927	3.59037	4.29299	2.37688	2.92877	3.08014	3.05583	2.42429	2.91777	2.16532	2.16946	2.78257	2.62065	2.38492	2.1623
			2	6.63765	6.55255	6.88487	6.11962	6.61495	6.40517	6.0539	5.9778	5.92127	6.58225	6.06432	6.30188	3.58033	5.05506	3.39904	3.61234	3.514	3.35042	1.08972	1.23713	0.962477	0.988792	1.68681	1.15737
			3	12.1561	11.8089	12.3662	11.5932	11.987	12.6346	10.407	11.1054	10.2735	11.507	11.3758	11.7951	7.89583	7.21357	9.03834	8.8301	8.20384	8.78455	0.505638	0.923458	0.435968	0.49858	0.831606	0.481339
			4	19.4715	15.8899	19.9869	18.4197	19.0001	20.3863	13.7567	16.032	14.3031	16.2855	14.2204	17.2615	8.37578	9.21611	7.19322	9.00116	10.6271	10.0873	0.111916	0.327682	0.0937674	0.0957839	0.238956	0.0857014
				DMSO						THZ1						OTX015						Combination
			0	1.0957	0.994728	0.939478	1.07934	0.999062	0.891702	1.06079	0.9709	0.963515	1.06185	0.936082	1.00688	1.0879	1.03399	1.02468	0.980185	0.919034	0.954214	0.871083	0.989729	1.04528	1.06739	0.975998	1.05052
			1	3.49802	2.64402	2.93002	3.24549	2.82233	3.50668	3.88181	3.18629	3.36861	3.14282	3.59229	3.99956	2.8255	2.39971	2.54819	2.71644	2.76734	2.1132	2.27618	2.54648	2.34451	2.45813	2.45079	2.59061
			2	6.3964	6.31439	6.63463	5.89719	6.37452	6.17237	4.78265	5.72432	5.27665	6.24132	6.01574	5.54559	3.45812	3.8689	3.09742	2.44089	3.4903	2.80025	1.30395	2.04559	1.51399	1.31967	2.00985	1.51504
			3	11.7142	11.3797	11.9167	11.1718	11.5513	12.1754	9.81135	10.2692	8.72555	10.5015	10.3003	11.0262	5.23141	6.96901	4.70516	6.7214	6.57002	5.75901	0.781574	1.05544	0.643119	0.572791	1.1982	0.556021
			4	18.7638	15.3123	19.2605	17.7502	18.3095	19.6453	12.5197	12.8234	9.95537	12.54	12.2255	15.0444	4.48094	4.94128	5.65337	4.55699	5.89953	7.20389	0.1111	0.339587	0.146735	0.145687	0.378367	0.142543
				DMSO						THZ1						I-BET762						Combination
			0	1.05858	0.944825	1.06662	0.990855	0.986264	0.95286	0.968242	1.04147	1.04475	1.01408	0.91684	1.01855	0.975097	1.01242	1.09817	0.979489	0.982782	0.952043	0.988623	1.06411	1.02801	0.944033	1.01952	0.955712
			1	3.70641	2.80153	3.10457	3.43884	2.99047	3.71559	3.62469	3.94827	3.90767	3.31442	3.93954	3.63014	3.1621	2.9736	3.05077	3.39594	2.56037	2.86897	2.72116	2.93211	2.74462	2.82021	2.91406	2.97691
			2	6.77746	6.69057	7.02988	6.24852	6.75428	6.54008	5.65808	5.6416	5.45356	6.50311	5.51621	5.8065	4.04201	4.48257	5.06146	3.97142	4.8128	4.27936	2.26485	2.79537	2.76235	2.63017	3.01598	2.77084
			3	12.4121	12.0576	12.6266	11.8373	12.2394	12.9008	9.37117	10.5866	8.93256	10.7394	10.7891	11.1092	6.4657	8.33597	5.85586	7.28337	6.42695	6.94304	2.66786	2.5016	2.18958	2.18533	2.80004	2.41964
			4	19.8816	16.2246	20.4079	18.8076	19.4003	20.8157	11.7936	15.3374	15.0634	14.1477	14.6816	15.2104	7.02143	9.43765	7.51139	5.37983	6.65914	7.24528	1.08683	1.73996	1.17187	1.00285	1.60375	0.995418
				DMSO	THZ1	JQ1	Combination			DMSO	THZ1	OTX015	Combination			DMSO	THZ1	I-BET762	Combination
				0.01	0.0651387	0.268861	0.810556			0.01	0.0791679	0.221851	0.663826			0.01	0.162968	0.270624	0.70275
				0.02	0.130552	0.353136	0.771761			0.02	0.193208	0.165427	0.614183			0.02	0.104356	0.222712	0.639734
				0.01	0.107983	0.371566	0.699656			0.01	0.131154	0.219046	0.523845			0.01	0.19822	0.227055	0.75451
	Figure S4C		Parental
			Day	DMSO						THZ1						JQ1						Combination
			0	1.02708	1.58905	0.716073	0.716073	1.03344	1.3695	1.02708	1.58905	0.716073	0.716073	1.03344	1.3695	1.02708	1.58905	0.716073	0.716073	1.03344	1.3695	1.02708	1.58905	0.716073	0.716073	1.03344	1.3695
			1	2.46499	3.81372	2.10018	1.71858	2.48025	2.9052	2.08148	3.05051	1.71858	1.33698	2.09865	1.7604	2.21809	2.80553	1.09199	1.09199	2.61686	1.89701	2.17436	2.75019	1.07039	1.07039	2.5655	1.85954
			2	6.16247	9.53429	4.29644	4.29644	6.20063	8.217	8.28239	3.53114	6.97287	1.85076	4.29653	3.42494	2.22168	1.03223	2.3705	1.94311	1.27913	0.812809	0.263304	0.473185	0.236592	0.141192	0.263304	0.270936
			3	8.43528	12.0326	13.1522	9.92886	12.0902	12.1475	8.49828	9.14026	8.77224	13.4575	8.1434	9.27489	0.595297	1.04787	1.79886	0.610561	0.428919	2.2316	0.221328	0.503713	0.331992	0.625825	0.290016	0.606745
				DMSO						THZ1						OTX015						Combination
			0	1.02708	1.58905	0.716073	0.716073	1.03344	1.3695	1.02708	1.58905	0.716073	0.716073	1.03344	1.3695	1.02708	1.58905	0.716073	0.716073	1.03344	1.3695	1.02708	1.58905	0.716073	0.716073	1.03344	1.3695
			1	2.7605	4.27125	2.35218	1.92479	2.77788	3.25382	2.08148	3.05051	1.71858	1.33698	2.09865	1.7604	2.48426	3.14219	1.22303	1.22303	2.93089	2.12465	2.43528	3.08022	1.19884	1.19884	2.87336	2.08268
			2	6.37277	9.85966	4.44306	4.44306	6.41223	8.49742	8.28239	3.53114	6.97287	1.85076	4.29653	3.42494	2.2975	1.06746	2.4514	2.00942	1.32278	0.840547	0.706617	1.24383	2.13525	0.724736	0.509127	2.64891
			3	10.0127	14.2827	15.6117	11.7856	14.3511	14.4191	7.28009	8.49828	9.14026	8.77224	13.4575	8.1434	0.706617	1.24383	2.13525	0.724736	0.509127	2.64891	0.262717	0.597907	0.394075	0.742854	0.344249	0.720206
				DMSO						THZ1						I-BET762						Combination
			0	1.02708	1.58905	0.716073	0.716073	1.03344	1.3695	1.02708	1.58905	0.716073	0.716073	1.03344	1.3695	1.02708	1.58905	0.716073	0.716073	1.03344	1.3695	1.02708	1.58905	0.716073	0.716073	1.03344	1.3695
			1	2.51529	3.89155	2.14304	1.75365	2.53087	2.96449	2.12396	3.11277	1.75365	1.36426	2.14148	1.79633	2.26336	1.96501	2.51529	3.89155	2.14304	1.75365	2.21873	1.57562	2.12396	3.11277	1.75365	1.36426
			2	8.12528	12.5711	5.6649	5.6649	8.17559	10.8342	6.82537	8.47185	6.41726	6.25625	3.028	4.51581	2.92931	1.36101	3.12553	2.56201	1.68654	1.0717	0.34717	0.623899	0.311949	0.186163	0.34717	0.357232
			3	9.24921	13.1937	14.4213	10.8869	13.2569	13.3196	14.8126	10.7003	3.77222	8.6327	8.50602	10.9432	0.652738	1.14899	1.97244	0.669474	0.470306	2.44693	0.242684	0.552316	0.364027	0.686211	0.318	0.66529
			Resistant
			Day	DMSO						THZ1						JQ1						Combination
			0	0.937996	1.00513	1.05395	1.05598	1.10501	1.07246	1.00513	1.05395	1.05598	1.10501	1.07246	0.860694	1.00513	1.05395	1.05598	1.10501	1.07246	0.860694	1.00513	1.05395	1.05598	1.10501	1.07246	0.860694
			1	1.68839	1.80923	1.89711	1.90077	1.98901	1.93043	1.75064	1.98535	1.86781	1.72501	1.39912	1.69572	1.23764	1.07287	1.46137	1.05456	1.30355	0.732332	1.38081	1.7067	1.1937	1.76529	1.28524	1.23764
			2	7.94727	5.3149	5.28561	6.54449	5.513	11.5276	5.10948	5.23764	5.90553	5.11315	10.8067	5.50934	4.09703	4.52252	3.9795	5.34786	7.69022	4.4416	3.64226	2.24423	3.00989	3.6093	2.25046	3.26071
			3	12.9872	12.0868	19.0465	13.1798	18.379	11.6415	15.242	14.8367	13.5884	13.0879	13.0253	9.90956	10.5932	11.4577	31.0699	10.9722	6.86379	9.461	3.59722	1.06042	1.9308	1.21274	2.17686	0.820945
				DMSO						THZ1						OTX015						Combination
			0	0.937996	1.00513	1.05395	1.05598	1.10501	1.07246	0.937996	1.00513	1.05395	1.05598	1.10501	1.07246	0.937996	1.00513	1.05395	1.05598	1.10501	1.07246	0.937996	1.00513	1.05395	1.05598	1.10501	1.07246
			1	1.91175	2.07323	2.06591	1.58587	2.29293	1.6115	1.84951	1.45405	2.0952	1.54193	1.76163	1.42841	1.63347	1.88246	1.38081	1.19736	1.25229	1.3182	1.65544	2.25998	2.28561	1.71769	1.90443	1.07287
			2	11.9469	6.20286	7.10253	5.32589	8.79971	7.69388	5.30392	5.3918	4.81216	4.74991	6.36104	6.29476	4.66166	4.17393	4.45258	2.84292	3.93922	3.91358	3.40388	1.5584	2.45991	1.49689	2.25449	3.50641
			3	18.6668	19.6258	13.8092	9.61186	12.1271	15.4346	14.9436	10.3211	13.673	12.2043	11.2113	13.0066	11.7151	15.4628	15.7576	11.476	8.93189	19.1424	1.32845	0.752105	0.79275	1.06481	3.6082	2.32479
				DMSO						THZ1						I-BET762						Combination
			0	0.937996	1.00513	1.05395	1.05598	1.10501	1.07246	0.937996	1.00513	1.05395	1.05598	1.10501	1.07246	0.937996	1.00513	1.05395	1.05598	1.10501	1.07246	0.937996	1.00513	1.05395	1.05598	1.10501	1.07246
			1	1.86415	1.7067	1.69572	1.47968	1.6115	1.63713	1.87514	2.28927	1.46137	1.62248	1.38081	1.39912	1.38037	1.50897	1.66642	1.31454	1.20835	0.886122	1.00673	1.50897	1.41377	1.48334	1.20835	1.16075
			2	6.0747	5.16075	5.0725	5.81033	5.1461	6.22519	4.51886	4.65068	4.98462	4.91139	4.3647	8.1234	4.67997	3.565	3.7521	3.41487	3.0703	5.52398	3.43317	3.55401	3.19114	3.20212	3.48444	2.78067
			3	18.1501	12.9736	12.4438	18.0062	11.1413	13.6657	12.3552	12.0461	14.3321	11.6785	10.3837	9.64116	10.0124	9.92787	9.76236	8.38814	7.72318	13.8349	3.53643	0.864152	3.64665	2.09008	2.50824	2.79092

## Sheet: Figure S6
	Figure S6A										Figure S6B						Figure S6E
		Vehicle	I-BET 151	THZ1	Combination						Vehicle	combo12	combo35				Vehicle	Combination day10	Combination day35
		18.7	20.7	17.9	17.8						42.7	5.7	2.1				25.7	125.9	179.3
		17.6	17.9	18.5	18.5						37.8	6.8	4.3				34.8	98.6	218.7
		20.5	18.4	19.6	19.5						50.2	14.2	6.7				47.2	145.2	157.6
		19.7	19.5	19.5	17.2												23.8	107.5	235.6
		18.5	18.7	19.2	18.7
	Figure S6F													Figure S6H
		Vehicle	Combination day10	Combination day35				Vehicle	Combination day10	Combination day35				DMSO	Combo		DMSO	Combo
		2.607	2.108	1.759				125.742	58.746	45.876				370	20		45	25
		2.11	1.458	1.125				74.582	85.125	65.879				340	50		36	27
		1.859	1.298	1.586				68.459	57.125	60.471				320	17		27	24
		1.586	1.409	2.256				89.745	108.569	94.128				350	30		39	30
			HSC						LSK					AF9			Lin-
	Figure S6I
		Vehicle	Combination day10	Combination day35				Vehicle	Combination day10	Combination day35				Vehicle	Combination day10	Combination day35
		4.58251	3.65842	3.21892				0.758412	0.584125	0.278523				7.58232	8.52412	3.98563
		5.84127	4.58125	2.39846				1.08512	0.652895	0.479859				6.29785	5.62329	3.19587
		6.14859	4.23879	3.52105				0.885129	0.474125	0.218745				6.7286	6.01786	4.87453
		4.78983	3.98782	1.78984				0.745892	0.802785	0.328798				6.02895	5.31589	3.58964
			B cell						T cell						Myeloid cell

## Sheet: Figure S7
	Figure S7D
		K562												AF9
			G1			S			G2/M						G1			S			G2/M
		vector	45.9	42.6	41.3	21.8	22.2	21.2	28.6	31.8	33.9			vector	37	35	38	38.4	40.7	36.9	25.8	18.6	20.4
		vector+ combination	79.9	80.4	78.9	7.6	6.9	8.2	10	10.3	10.5			vector+ combination	55.9	60	61.2	25.4	24.6	25.5	15.3	14.1	14.9
		c-myc	41.8	42.8	40	21.9	21.9	21.4	32.8	32	35.1			c-myc	36.4	37.1	36.9	38.1	38.4	39.4	22.2	19.6	23.9
		c-myc + combination	54.9	56	55.1	22.1	23.8	22.7	19.7	16.3	18.1			c-myc + combination	43.3	42.7	47.8	36	32.5	31.6	17.1	21.2	21.8

[truncated: 2 more sheets: Figure S8, Figure S9]
